# Supplementary material for: Docosahexaenoic Acid and Melatonin Prevent Impaired Oligodendrogenesis Induced by Intrauterine Growth Restriction (IUGR)
Source: Biomedicines. 2022 May 23;10(5):1205. doi: 10.3390/biomedicines10051205 (PMC9138514; doi:10.3390/biomedicines10051205)
Supplement: Supplementary file 1 [file biomedicines-10-01205-s001.zip]

Archive with 1 entries (1 files):
- biomedicines-1722314-supplementary.pdf
